# Supplementary material for: Gut Microbial Profile in Asymptomatic Gallstones
Source: Front Microbiol. 2022 Jun 13;13:882265. doi: 10.3389/fmicb.2022.882265 (PMC9234526; doi:10.3389/fmicb.2022.882265)
Supplement: Supplementary file 1 [file Table_1.XLS]

## Sheet: percents.table
OTU ID	sample	Firmicutes	Bacteroidetes	Proteobacteria	Actinobacteria	Firmicutes/Bacteroidetes Radio
9040500141	Ctrl_5	0.118328	0.0201746	0.10726	0.7537	5.8652
9040500266	Ctrl_17	0.730742	0.136447	0.0194789	0.0863268	5.3555				Firmicutes	Bacteroidetes	Firmicutes/Bacteroidetes Radio
9040500267	Ctrl_25	0.481849	0.0106881	0.502878	0.00230837	45.0828			GSD mean	0.6263	0.176	14.4
9040500317	Ctrl_21	0.438907	0.0978687	0.454402	0.00844295	4.48465			Control mean	0.5962	0.1864	9.53
9040500579	Ctrl_18	0.610928	0.0854098	0.280104	0.0229889	7.15291
9040900003	Ctrl_30	0.425025	0.474134	0.0970465	0.00316216	0.896425
9040500006	Ctrl_12	0.741367	0.173065	0.0249494	0.0563812	4.28376
9040900047	Ctrl_11	0.766412	0.176512	0.00082216	0.0548634	4.34199
9040900062	Ctrl_26	0.768815	0.117664	0.0563496	0.054895	6.534
9040700014	Ctrl_04	0.619782	0.366019	0.0102138	0.00382621	1.6933
9040800010	Ctrl_07	0.608462	0.30148	0.0778523	0.0117316	2.01825
9040800013	Ctrl_03	0.689065	0.00803187	0.119529	0.159689	85.7913
9040600058	Ctrl_09	0.751549	0.197192	0.00942322	0.0227043	3.81126
9040500235	Ctrl_01	0.522862	0.0985011	0.204528	0.170156	5.30819
9040500079	Ctrl_24	0.551764	0.413958	0.0328232	0.00142297	1.3329
9040500130	Ctrl_16	0.855237	0.134265	0.00559701	0.0045535	6.36976
90400100060	Ctrl_14	0.594517	0.286302	0.00932836	0.107577	2.07654
9040600055	Ctrl_20	0.15776	0.0706742	0.714173	0.0541361	2.23221
9040500135	Ctrl_08	0.449817	0.277795	0.257905	0.0125221	1.61924
9040500229	Ctrl_02	0.531685	0.157981	0.302523	0.0032254	3.36549
9040900059	Ctrl_23	0.856818	0.0536302	0.0418986	0.0402226	15.9764
9040400413	Ctrl_10	0.607071	0.0390526	0.078959	0.271439	15.5449
9040700049	Ctrl_27	0.676385	0.243454	0.00815836	0.0698204	2.77828
9040500061	Ctrl_28	0.576113	0.351379	0.0530926	0.0189729	1.63958
9040500062	Ctrl_29	0.695706	0.264989	0.0351632	0.00129648	2.62542
9040500108	Ctrl_15	0.456204	0.513439	0.00866431	0.0211548	0.888526
9040500169	Ctrl_06	0.85726	0.119656	0.00762079	0.014704	7.16438
9040500228	Ctrl_13	0.417183	0.063085	0.512111	0.00730458	6.61303
9040900089	Ctrl_22	0.676828	0.0219137	0.0716544	0.214584	30.886
9040500227	Ctrl_19	0.651847	0.316216	0.0288705	0.00246648	2.0614
9040800004	GSD_08	0.428535	0.56046	0.0032254	0.00347837	0.764613
9040500027	GSD_04	0.58152	0.339015	0.0454086	0.0335821	1.71533
9040500350	GSD_16	0.613774	0.243075	0.0363332	0.094169	2.52504
9040400424	GSD_19	0.293638	0.387048	0.303093	0.0104984	0.75866
9040500330	GSD_01	0.75215	0.22758	0.00060081	0.0195421	3.30499
9040600004	GSD_10	0.833513	0.0236529	0.0758285	0.0664053	35.2393
9040500182	GSD_23	0.542278	0.109158	0.331236	0.00986592	4.96784
9040500195	GSD_13	0.380597	0.137965	0.426195	0.0295978	2.75865
90400100081	GSD_15	0.820579	0.126897	0.00898052	0.0405705	6.46648
9040500394	GSD_06	0.58541	0.0130281	0.371806	0.0270048	44.9345
9040600088	GSD_22	0.660163	0.298413	0.0233051	0.0161586	2.21225
9040500150	GSD_30	0.438117	0.0861055	0.00246648	0.020807	5.08814
9040500238	GSD_27	0.393056	0.0205856	0.0252656	0.559986	19.0937
90400100106	GSD_18	0.480268	0.502593	0.00120162	0.0158108	0.955581
9040500388	GSD_09	0.551353	0.169966	0.273843	0.00344675	3.24391
9040900091	GSD_21	0.507115	0.447951	0.0168859	0.0252656	1.13208
9040800016	GSD_17	0.900171	0.0591323	0.0229256	0.0156527	15.223
9040500133	GSD_11	0.776341	0.0201113	0.0611561	0.140937	38.6022
9040500134	GSD_24	0.682235	0.255091	0.0535037	0.00676701	2.67448
9040600076	GSD_25	0.463382	0.414084	0.0616937	0.0518277	1.11905
9040600061	GSD_03	0.841639	0.0550531	0.00749431	0.0954338	15.2878
9040500466	GSD_02	0.632305	0.243454	0.117759	0.00531242	2.59722
90400100064	GSD_14	0.874874	0.0407286	0.0683342	0.014704	21.4806
9040900011	GSD_07	0.442038	0.0397799	0.513313	0.00388945	11.1121
9040700068	GSD_20	0.794903	0.0579939	0.113996	0.0307994	13.7067
9040500125	GSD_28	0.337275	0.108999	0.548982	0.00328864	3.09428
9040900057	GSD_29	0.871332	0.00673539	0.0269099	0.0763344	129.366
9040900056	GSD_05	0.780483	0.201018	0.00907539	0.00913863	3.88265
90400100176	GSD_12	0.885909	0.0342461	0.0368075	0.041614	25.8689
9040900082	GSD_26	0.645111	0.0499621	0.164748	0.139103	12.912
