# Supplementary material for: Gut Microbial Profile in Asymptomatic Gallstones
Source: Front Microbiol. 2022 Jun 13;13:882265. doi: 10.3389/fmicb.2022.882265 (PMC9234526; doi:10.3389/fmicb.2022.882265)
Supplement: Supplementary file 2 [file Table_2.XLS]

## Sheet: db_rda_envfit
	CAP1	CAP2	r2	p_values
TB	-0.375861	-0.926676	0.218816	0.003
C3	-0.791619	0.611016	0.212627	0.003
SEX	0.609556	0.792743	0.139648	0.027
FPG	-0.999856	0.0169548	0.120864	0.047
Hypertension	0.776422	-0.630213	0.107916	0.048
C4	-0.996401	0.0847596	0.109072	0.06
GGT	-0.726916	-0.686727	0.098447	0.077
HDL	0.0907493	0.995874	0.0863742	0.101
T4	0.452274	0.891879	0.0836168	0.135
HbA1C	-0.944007	0.329926	0.0715499	0.181
AGE	0.999413	0.0342622	0.0696435	0.184
AKP	-0.757023	-0.653389	0.0468977	0.317
TC	-0.0856109	0.996329	0.0459497	0.323
LDL	0.367284	0.930109	0.0356227	0.405
BMI	-0.789806	0.613357	0.0133909	0.722
T3	0.991199	0.13238	0.0130464	0.733
WC	-0.957167	0.289535	0.00920763	0.795
FT4	0.853149	0.521668	0.00685092	0.852
NAFLD	-0.140638	0.990061	0.00169872	0.965
